# Supplementary material for: Proteomic analysis shows decreased type I fibers and ectopic fat accumulation in skeletal muscle from women with PCOS
Source: eLife. 2024 Jan 5;12:RP87592. doi: 10.7554/eLife.87592 (PMC10945439; doi:10.7554/eLife.87592)
Supplement: Figure 4—source data 1. [file elife-87592-fig4-data1.zip]

Archive with 6 entries (6 files):
- Full unedited 2.png
- __MACOSX/._Full unedited 2.png
- Figure 4-Source data 1.pptx
- __MACOSX/._Figure 4-Source data 1.pptx
- Full Unedited.tif
- __MACOSX/._Full Unedited.tif
